# Supplementary material for: An IRF1-IRF4 Toggle-Switch Controls Tolerogenic and Immunogenic Transcriptional Programming in Human Langerhans Cells
Source: Front Immunol. 2021 Jun 15;12:665312. doi: 10.3389/fimmu.2021.665312 (PMC8239435; doi:10.3389/fimmu.2021.665312)
Supplement: Supplementary file 5 [file Table_2.xlsx]

## Sheet: Sheet1
Supplementary Table 2. Toggle-switch model iterations utilising different combinations of immunogenic vs tolerogenic defining TFs in LCs.
			Unstimulated			TNF𝛼 stimulated
Model iteration	IMMUNOGENIC TFs	TOLEROGENIC TFs	IMMUNOGENIC (A)	TOLEROGENIC (B)	AMBIVALENT (C)	IMMUNOGENIC (A)	TOLEROGENIC (B)	AMBIVALENT (C)
1	IRF1	KRAS	292	55	28	285	36	41
2	IRF1	SOX4	290	67	18	279	34	49
3	IRF1	KRAS/SOX4	232	96	47	248	48	66
4	IRF1	IRF4/ELK1/RELB	167	104	103	166	69	127
5	IRF1	IRF4/ELK1/RELB/KRAS	159	92	124	188	57	117
6	IRF1	IRF4/ELK1/RELB/SOX4	131	142	102	120	90	152
7	IRF1	IRF4/ELK1/RELB/KRAS/SOX4	232	96	47	248	48	66
8	IRF1/IRF4	KRAS	291	45	39	285	24	53
9	IRF1/IRF4	SOX4	133	40	202	196	26	140
10	IRF1/IRF4	KRAS/SOX4	234	77	64	249	37	76
11	IRF1/IRF4	IRF4/ELK1/RELB	179	82	114	162	48	152
12	IRF1/IRF4	IRF4/ELK1/RELB/KRAS	172	101	102	195	45	122
13	IRF1/IRF4	IRF4/ELK1/RELB/SOX4	33	104	238	65	66	231
14	IRF1/IRF4	IRF4/ELK1/RELB/KRAS/SOX4	131	126	118	152	65	145
